# Supplementary material for: Stimulation of Neurite Outgrowth in Cerebrocortical Neurons by Sodium Channel Activator Brevetoxin-2 Requires Both N-Methyl-D-aspartate Receptor 2B (GluN2B) and p21 Protein (Cdc42/Rac)-Activated Kinase 1 (PAK1)
Source: Mar Drugs. 2022 Aug 31;20(9):559. doi: 10.3390/md20090559 (PMC9504648; doi:10.3390/md20090559)
Supplement: Supplementary file 1 [file marinedrugs-20-00559-s001.zip]

Archive with 1 entries (1 files):
- marinedrugs-1813769-supplementary.pdf
